# Supplementary material for: Internal Validation of a Mitochondrial DNA Control Region Sequencing Workflow Using Precision ID mtDNA Whole Genome Panel, Ion Chef™ System and Ion S5™ XL System
Source: Genes (Basel). 2026 Mar 18;17(3):336. doi: 10.3390/genes17030336 (PMC13026483; doi:10.3390/genes17030336)
Supplement: Supplementary file 1 [file genes-17-00336-s001.zip]

Archive with 1 entries (1 files):
- genes-4172253-supplementary.xlsx
